# Supplementary material for: Comparison Between Electroporation at Different Voltage Levels and Microinjection to Generate Porcine Embryos with Multiple Xenoantigen Knock-Outs
Source: Int J Mol Sci. 2024 Nov 5;25(22):11894. doi: 10.3390/ijms252211894 (PMC11593736; doi:10.3390/ijms252211894)
Supplement: Supplementary file 1 [file ijms-25-11894-s001.zip]

Archive with 1 entries (1 files):
- ijms-3277309-supplementary.pdf
